# Supplementary material for: VLDL and LDL Subfractions Enhance the Risk Stratification of Individuals Who Underwent Epstein–Barr Virus‐Based Screening for Nasopharyngeal Carcinoma: A Multicenter Cohort Study
Source: Adv Sci (Weinh). 2024 Mar 23;11(22):2308765. doi: 10.1002/advs.202308765 (PMC11165512; doi:10.1002/advs.202308765)
Supplement: Supplementary file 2 — Supporting Information [file ADVS-11-2308765-s002.xlsx]

## Sheet: Table 1
Table 1. Clinical and demographic characteristics of the participants.
Characteristic	Discovery Cohort			Validation Cohort
	Case(%)	Control(%)	P value	Case(%)	Control(%)	P value
	n = 297	n = 149		n = 84	n = 53
Age
Median-yr (IQR)	52 (45, 59)	50 (36, 58)	< 0.01*	49 (44, 56)	48 (36, 58)	0.171
<28	8(2.69)	6(4.03)		2(2.38)	4(7.55)
28-59	222(74.75)	108(72.48)		65(77.38)	40(75.47)
>59	67(22.56)	35(23.49)		17(20.24)	9(16.98)
Sex			0.745			0.977
Male	219(73.74)	112(75.17)		62(73.81)	39(73.58)
Female	78(26.26)	37(24.83)		22(26.19)	14(26.42)
BMI
Median (IQR)	23.5 (21, 25.8)	22.7 (20.2, 25.4)	0.091	22.2 (19.9, 24.6)	21.6 (20.1, 22.9)	0.227
<18.5	22(7.41)	16(10.74)		6(7.14)	4(7.55)
18.5-23.9	144(48.48)	79(53.02)		55(65.48)	42(79.24)
>23.9	131(44.11)	54(36.24)		23(27.38)	7(13.21)
Smoking status			0.463			0.955
Never	104(35.02)	56(37.58)		25(29.76)	17(32.08)
Current	49(16.50)	18(12.08)		11(13.10)	7(13.21)
Quit	144(48.48)	75(50.34)		48(57.14)	29(54.72)
Drinking status			0.625			0.26
Nondrinker	87(29.29)	47(31.54)		14(16.67)	13(24.53)
Drinker	210(70.71)	102(68.46)		70(83.33)	40(75.47)
Family history			0.555			0.961
No	279(93.94)	142(95.30)		81(96.43)	52(98.11)
Yes	18(6.06)	7(4.70)		3(3.57)	1(1.89)
Stage
II	3(1.01)	-		1(1.19)	-
III	86(28.96)	-		19(22.62)	-
IV	208(70.03)	-		64(76.19)	-

## Sheet: Table 2
Table 2. Univariate logistic regression analysis of signature metabolites and lipoprotein subfractions in the discovery cohort.
Characteristics	Median value	Group	OR (95% CI)	P value
Signature metabolites	(mmol/L)
Glucose	3.7835	Low	Reference
		High	139.048(43.059-449.015)	<0.01*
Lactic acid	5.3065	Low	Reference
		High	0.002(0-0.017)	<0.01*
Pyruvic acid	0.228	Low	Reference
		High	13.37(7.928-22.547)	<0.01*
Glutamine	0.5545	Low	Reference
		High	1.3(0.876-1.929)	0.192
Methionine	0.01	Low	Reference
		High	4.339(2.814-6.691)	<0.01*
Acetic acid	0.009	Low	Reference
		High	1.475(0.989-2.199)	0.057
Phenylalanine	0.048	Low	Reference
		High	0.879(0.593-1.304)	0.523
Ornithine	0.041	Low	Reference
		High	0.074(0.044-0.124)	<0.01*
Lipoprotein subfractions	(mg/dL)
VLDL-5 Triglycerides	2.245	Low	Reference
		High	3.975(2.596-6.088)	<0.01*
VLDL-5 Cholesterol	1.44	Low	Reference
		High	2.732(1.81-4.124)	<0.01*
VLDL-5 Free Cholesterol	0.45	Low	Reference
		High	3.919(2.56-6.002)	<0.01*
VLDL-5 Phospholipids	1.72	Low	Reference
		High	3.257(2.145-4.945)	<0.01*
LDL-1 Triglycerides	4.82	Low	Reference
		High	3.52(2.309-5.365)	<0.01*
LDL-1 Cholesterol	21.165	Low	Reference
		High	1.249(0.842-1.852)	0.27
LDL-1 Free Cholesterol	6.21	Low	Reference
		High	1.449(0.975-2.153)	0.066
LDL-1 Phospholipids	11.91	Low	Reference
		High	1.731(1.162-2.579)	<0.01*
LDL-1 Apo-B	11.125	Low	Reference
		High	1.881(1.261-2.806)	<0.01*

## Sheet: Table 3
Table 3. Prediction performance of the NRS with different cutoff values in the combined cohort.
Model	Cut-off	AUC(95%CI)	Specificity	Sensitivity	PPV	NPV	Youden index
NRS(Top 25 percentile)	NRS>38.97	0.693 (0.664 - 0.722)	0.4357	0.9505	0.4717	0.9432	0.3862
NRS(Top 50 percentile)	NRS>14.95	0.841 (0.811 - 0.871)	0.8005	0.8812	0.7008	0.9271	0.6817
NRS(Top 75 percentile)	NRS>-20.21	0.773 (0.739 - 0.808)	0.9921	0.5545	0.9739	0.8077	0.5466
